# Supplementary material for: Patient satisfaction after implementation of person-centred handover in oncological inpatient care – A cross-sectional study
Source: PLoS One. 2017 Apr 6;12(4):e0175397. doi: 10.1371/journal.pone.0175397 (PMC5383334; doi:10.1371/journal.pone.0175397)
Supplement: S1 Appendix — Patient characteristics and results from the EORTC IN-PATSAT32 questionnaire (per item). (XLSX) [file pone.0175397.s001.xlsx]

## Sheet: Blad1
ID	Length of stay (days)	Educational level (1=Compulsory school ≤9 years, 2=Upper secondary school, 12 years, 3+4=University >12 years, 99=missing data)	Treatment intention (1=palliative, 2=curative, 99=missing data)	Admission (1=acute, 2=planned, 99=missing data)	Co-habitant (0=no, 1=yes, 99=missing data/unknown)	Alder (years)	Sex (1=female, 2=male, 99=missing data/unknown)	TIME	Q1	Q2	Q3	Q4	Q5	Q6	Q7	Q8	Q9	Q10	Q11	Q12	Q13	Q14	Q15	Q16	Q17	Q18	Q19	Q20	Q21	Q22	Q23	Q24	Q25	Q26	Q27	Q28	Q29	Q30	Q31	Q32
14A002	6	3	2	1	0	75	1	BASELINE	5	5	5	5	5	5	5	5	5	4	4	5	5	5	5	5	4	3	4	5	4	5	4	5	5	5	4	4	4	3	2	4
14A007	8	4	2	2	0	43	1	BASELINE	5	4	2	1	3	3	3	3	3	3	3	2	2	2	2	2	3	4	4	4	1	1	2	3	3	3	2	2	3	3	2	2
14A010	6	3	2	1	0	43	1	BASELINE	4	4	4	2	2	2	4	4	4	4	4	5	5	5	5	5	5	5	5	5	5	5	4	4	4	4	4	4	99	4	3	4
14A011	4	1	2	2	1	74	1	BASELINE	4	4	4	3	3	4	4	4	4	99	99	4	4	4	4	4	4	4	4	4	4	4	3	3	3	3	3	3	99	3	4	4
14A012	7	2	1	1	1	84	1	BASELINE	5	5	5	5	5	5	5	1	5	5	5	5	5	5	5	5	5	5	5	5	5	5	5	5	5	5	5	5	3	2	4	5
14A013	4	3	2	1	0	48	1	BASELINE	3	4	3	5	5	5	5	4	3	3	5	4	5	5	5	5	4	4	4	4	5	5	3	1	5	5	5	5	3	3	2	4
14A017	10	3	1	1	1	73	1	BASELINE	5	5	4	4	4	4	5	4	4	5	5	5	4	4	5	5	5	4	4	4	4	4	4	4	4	4	4	4	2	99	3	5
14A024	3	3	2	2	1	67	2	BASELINE	5	3	2	3	3	3	3	3	4	2	2	3	4	4	4	4	4	4	4	4	3	3	3	3	4	3	4	3	1	2	2	4
14A026	6	3	1	1	0	59	1	BASELINE	4	3	4	3	4	4	3	5	4	4	4	3	4	4	4	4	5	4	3	3	4	4	4	4	3	3	4	2	2	2	2	4
14A030	4	2	2	1	0	50	1	BASELINE	3	4	3	3	3	3	3	3	3	2	2	3	4	3	3	4	3	3	3	3	4	3	3	3	3	3	3	4	1	3	3	4
14A031	5	2	1	1	0	44	1	BASELINE	2	2	4	2	4	4	3	2	3	4	3	5	5	5	5	5	5	4	4	3	4	5	3	4	4	5	4	4	2	2	2	4
14A033	7	4	1	1	0	52	1	BASELINE	4	4	4	5	5	5	4	4	4	1	5	5	5	5	5	5	5	3	3	3	4	5	2	99	1	99	99	3	2	2	1	4
14A036	3	2	2	1	0	29	1	BASELINE	5	5	4	4	4	4	5	5	5	3	4	5	5	5	5	5	5	5	5	5	5	5	5	5	5	5	5	5	5	5	4	5
14A037	3	3	2	2	0	53	1	BASELINE	4	99	99	3	3	3	3	3	4	99	99	3	3	3	3	3	4	4	4	4	4	4	2	4	4	4	3	3	3	1	3	4
14A038		3	99	99	99		99	BASELINE	3	2	3	3	2	3	3	2	3	1	2	3	3	3	3	3	3	3	3	3	2	2	3	99	3	1	4	4	5	5	5	3
14A039	3	2	2	2	0	33	1	BASELINE	3	3	3	4	3	3	3	1	3	1	1	2	3	3	3	3	3	3	3	3	3	3	2	3	3	3	3	3	1	2	2	3
14A040	4	3	2	1	0	67	2	BASELINE	5	4	4	5	3	3	3	3	3	3	4	4	2	4	4	4	4	4	4	4	3	4	3	3	4	4	3	4	3	1	1	4
14A046	3	1	2	1	1	89	1	BASELINE	4	4	4	5	5	5	5	5	5	4	4	5	5	5	4	4	5	5	5	4	4	4	4	5	5	5	4	4	99	3	4	5
14A049	8	2	1	2	0	53	1	BASELINE	4	4	4	4	4	4	3	4	4	4	4	5	5	5	5	5	4	4	4	4	4	4	4	4	4	3	2	4	1	4	4	5
14A053	5	2	2	1	0	51	1	BASELINE	5	3	4	3	5	5	4	4	4	3	2	5	5	5	5	5	5	3	3	3	4	4	5	5	2	3	1	4	2	3	5	5
14A054	5	3	1	1	0	52	1	BASELINE	4	5	5	5	5	5	5	3	4	3	4	5	5	5	5	5	5	3	4	5	5	5	5	4	5	5	4	4	3	2	3	5
14A056	11	2	2	1	1	59	1	BASELINE	4	4	5	5	5	5	4	4	4	5	5	5	5	4	5	5	4	5	4	4	5	4	4	4	4	4	4	5	2	2	5	5
14A057	6	3	1	1	9	70	1	BASELINE	3	3	3	3	3	3	3	3	3	3	2	5	4	3	3	3	3	3	3	3	3	3	3	4	4	3	3	4	3	2	3	4
14A060	8	2	1	1	1	58	1	BASELINE	5	5	5	5	5	5	5	5	5	5	5	5	5	5	5	5	5	5	5	5	5	4	4	4	4	4	4	4	3	3	3	4
14A061	3	2	2	2	9	54	1	BASELINE	5	5	5	5	5	5	5	5	5	5	5	5	5	5	5	5	5	5	5	5	5	5	4	5	5	5	5	5	1	4	4	5
14A062	3	2	2	2	1	79	1	BASELINE	99	99	99	99	99	99	99	99	5	99	99	5	5	5	5	5	5	5	5	4	99	99	99	99	5	5	99	99	99	99	99	4
14A064	4	1	1	1	0	68	1	BASELINE	3	4	99	4	3	4	3	3	3	4	4	5	4	4	4	4	4	99	4	4	4	4	4	4	4	4	4	4	4	2	4	4
14A065	10	1	1	1	0	81	2	BASELINE	5	5	5	5	5	5	5	4	5	4	5	5	5	5	5	5	5	4	5	5	5	4	5	5	5	5	4	5	2	3	4	5
14B004	16	1	1	1	1	71	1	TIME1	4	4	4	3	3	4	4	4	4	4	4	4	4	5	4	4	4	4	4	4	4	4	3	3	4	4	3	3	99	99	4	4
14B005	4	1	1	1	0	79	1	TIME1	3	3	4	3	3	4	3	2	3	3	3	5	5	5	5	5	5	3	3	3	4	4	3	4	3	3	3	3	3	2	5	5
14B007	14	1	2	1	0	61	1	TIME1	4	4	4	4	5	5	4	4	4	2	2	5	5	5	5	5	5	4	4	4	4	4	4	4	4	4	4	4	2	2	2	4
14B009	3	3	2	2	0	54	1	TIME1	2	4	3	4	5	4	3	3	3	4	4	4	2	2	4	4	4	4	3	3	3	4	4	4	3	3	2	2	2	2	2	4
14B013	9	2	1	1	1	33	1	TIME1	5	5	5	5	5	5	5	5	5	5	5	5	5	5	5	5	5	5	5	5	5	5	5	5	5	5	5	5	5	5	5	5
14B016	7	3	1	1	0	50	1	TIME1	5	5	5	5	5	5	5	5	5	5	5	5	5	5	5	5	5	5	5	5	5	5	5	5	1	5	2	2	5	5	5	5
14B017	4	2	1	2	0	25	1	TIME1	2	2	1	2	3	2	1	1	2	1	3	3	4	4	4	4	5	4	4	4	2	3	3	3	3	4	4	4	1	2	2	4
14B018	8	3	1	1	1	58	1	TIME1	4	4	3	2	2	2	3	3	3	3	3	4	4	4	4	4	3	3	3	3	4	4	3	3	3	4	3	4	3	3	2	3
14B020	11	2	1	1	1	62	2	TIME1	5	5	4	4	4	4	4	4	4	3	4	3	3	3	3	3	3	3	3	3	2	3	2	3	3	3	3	3	99	4	1	4
14B025	7	1	1	1	1	81	1	TIME1	5	4	4	5	5	5	5	4	4	4	5	5	5	4	4	4	5	4	4	4	5	5	4	4	4	5	4	5	3	3	3	5
14B026	4	99	1	1	0	75	1	TIME1	99	3	99	99	4	5	1	1	1	3	4	5	5	4	3	3	5	2	1	1	4	4	3	4	1	5	5	5	1	2	1	5
14B028	5	4	1	1	0	65	2	TIME1	5	4	5	5	5	5	5	4	4	5	5	5	5	5	5	5	5	4	5	4	5	5	3	5	5	4	5	5	3	4	4	5
14B029	3	3	2	2	0	57	2	TIME1	4	4	3	4	5	4	4	4	4	4	4	5	5	5	4	4	5	4	4	4	4	4	4	5	4	4	3	4	2	3	3	4
14B034	4	1	2	1	1	67	1	TIME1	5	5	5	5	5	5	5	5	5	5	5	5	5	5	5	5	5	5	5	5	5	5	5	5	5	5	5	5	5	5	5	5
14B035	4	4	1	1	0	43	1	TIME1	5	5	5	5	5	5	5	5	5	5	5	5	4	5	5	5	5	5	5	5	5	5	5	5	5	99	4	99	2	2	3	5
14B036	7	3	2	1	0	70	2	TIME1	5	5	5	5	5	5	5	5	5	5	5	5	5	5	5	5	5	5	5	5	5	5	4	4	5	3	4	5	4	3	3	5
14B040	5	1	1	1	1	81	2	TIME1	3	2	2	3	2	2	1	2	1	2	2	3	3	2	3	3	3	2	2	2	3	2	2	2	3	3	2	2	1	2	2	3
14B042	5	3	1	1	0	70	2	TIME1	4	4	5	5	3	5	4	5	4	3	4	5	5	4	4	4	5	5	5	5	4	4	3	4	4	4	3	3	3	3	3	4
14B045	7	3	1	1	0	60	1	TIME1	5	5	5	5	5	5	4	5	5	5	5	5	5	5	5	5	5	4	4	4	4	5	5	5	5	5	4	4	4	3	4	5
14B048	3	2	1	1	1	59	2	TIME1	4	4	5	5	5	5	3	3	4	4	5	5	5	5	5	5	5	3	3	4	5	5	3	4	3	3	3	4	2	3	4	5
14B054	4	2	1	1	1	59	2	TIME1	4	5	4	5	4	5	4	4	4	4	5	5	5	5	5	5	5	5	5	5	5	5	3	4	4	5	4	4	3	3	4	5
14B055	5	2	1	1	1	60	1	TIME1	4	4	4	4	4	5	4	4	4	99	4	5	4	4	5	5	5	3	4	3	4	4	3	4	1	5	2	1	1	3	4	4
14B056	6	3	2	1	1	60	1	TIME1	3	4	3	3	2	2	3	4	4	5	4	5	5	5	5	5	5	5	5	5	5	5	5	5	4	5	5	99	99	99	3	5
14B060	7	4	1	1	1	73	1	TIME1	4	4	4	4	4	4	4	4	4	4	4	4	5	4	4	4	4	4	4	4	4	4	4	4	1	4	4	4	4	2	1	5
14B062	13	1	1	1	0	57	1	TIME1	3	3	3	4	5	5	4	4	4	4	4	4	5	4	4	5	4	4	4	4	4	4	3	4	4	4	4	4	4	4	2	4
14B065	4	3	1	1	0	44	1	TIME1	2	3	4	4	3	3	2	4	2	4	4	4	4	4	4	5	5	4	4	4	4	4	3	3	2	4	1	2	1	2	1	3
14B067	3	2	2	2	0	31	2	TIME1	4	4	4	5	5	5	4	4	4	3	4	4	4	4	4	5	4	4	4	4	3	4	3	4	3	4	4	3	2	2	3	4
14B069	5	3	2	1	0	67	1	TIME1	3	4	5	4	5	5	3	3	3	3	3	4	5	4	5	5	4	4	4	4	4	4	4	4	3	4	3	3	4	4	3	4
14B070	8	3	1	1	0	50	2	TIME1	3	3	99	4	3	3	3	3	4	3	4	4	4	3	4	4	4	3	3	3	2	3	2	4	2	4	2	3	99	2	2	3
14B071	3	3	1	1	0	61	1	TIME1	5	5	5	5	5	4	5	5	5	3	4	3	4	3	3	4	5	4	4	4	4	4	3	4	1	5	3	3	3	3	1	4
14B074	9	4	2	1	1	75	1	TIME1	3	3	4	5	4	4	3	2	2	3	2	2	3	2	4	4	3	2	3	3	2	3	3	3	2	2	2	3	1	1	1	3
14B078	7	1	2	1	0	78	1	TIME1	5	5	5	5	5	5	5	5	5	5	5	5	5	5	5	5	5	5	5	5	5	5	5	5	5	5	5	5	5	3	5	5
14B079	5	4	1	1	1	82	2	TIME1	4	4	4	3	4	4	4	4	4	4	4	4	2	4	4	4	4	4	4	4	4	4	2	4	3	4	4	4	4	4	3	4
14B082	10	3	3	1	1	74	1	TIME1	3	3	3	3	3	3	3	3	3	3	3	3	3	3	3	4	4	3	3	3	3	3	3	3	4	4	3	3	99	3	1	3
14B083	21	3	1	1	1	44	1	TIME1	3	4	2	3	2	3	3	3	3	3	2	5	5	4	5	5	5	5	5	5	4	5	4	4	4	4	3	4	3	3	4	5
14B084	9	3	2	1	0	73	1	TIME1	3	3	3	5	3	3	4	4	4	3	3	5	5	5	5	5	5	4	5	5	5	5	4	5	5	4	4	4	3	4	4	5
14B085	3	3	2	1	0	40	1	TIME1	3	2	2	2	2	2	2	2	2	3	2	3	2	2	2	3	3	2	2	2	2	2	2	2	4	3	3	3	1	1	1	2
14B086	8	99	1	1	1	79	1	TIME1	3	3	99	99	3	99	2	2	99	5	4	5	5	5	3	3	4	3	3	3	4	4	3	3	4	4	3	3	3	2	4	4
14B088	6	3	1	1	0	71	1	TIME1	5	5	5	5	5	5	5	5	5	5	5	5	5	5	5	5	5	5	5	5	5	5	3	99	4	4	99	99	1	3	2	4
14B090	7	1	1	1	1	74	1	TIME1	4	4	3	3	3	3	2	2	3	3	3	3	1	3	3	3	2	3	3	99	4	3	3	3	99	99	2	3	4	2	3	3
14B092	4	3	2	1	0	63	2	TIME1	3	3	99	3	99	3	2	2	99	2	2	99	99	99	3	3	3	99	3	3	3	3	2	99	99	99	2	99	99	2	3	3
14B093	26	1	1	1	0	70	1	TIME1	4	5	5	5	5	5	4	5	5	5	5	5	5	5	5	5	5	5	5	5	5	5	5	4	5	5	4	4	3	3	3	5
14B096	3	4	1	1	0	33	2	TIME1	5	5	5	5	5	5	4	4	5	5	5	5	5	4	5	5	5	3	3	3	2	3	3	4	3	3	3	4	3	3	4	4
14B098	3	3	2	2	1	33	2	TIME1	3	3	3	3	3	3	3	2	4	3	3	3	3	3	2	3	3	3	3	3	3	3	3	2	3	3	4	4	3	3	2	3
14B104	13	1	2	1	0	68	1	TIME1	5	5	5	5	5	5	5	5	5	5	5	5	5	5	5	5	5	5	5	5	4	5	5	5	5	5	5	5	1	4	4	5
14B107	6	4	1	1	0	68	1	TIME1	5	5	5	5	5	5	5	5	5	4	4	5	5	5	5	5	5	5	5	5	5	4	5	5	5	5	5	5	5	5	5	5
14B109	4	3	2	1	0	49	1	TIME1	2	2	1	1	1	1	1	1	1	2	2	2	2	2	2	2	2	2	1	2	2	2	1	2	2	1	2	2	1	1	2	2
14B112	4	3	1	1	0	63	1	TIME1	3	3	3	3	3	2	3	3	3	5	4	3	3	3	3	3	3	3	3	3	4	3	3	3	3	4	3	3	2	3	2	3
14B113	4	1	1	1	0	70	1	TIME1	5	5	4	5	5	5	5	5	5	5	5	5	5	5	5	5	5	5	5	5	99	5	5	5	5	5	5	5	2	3	4	5
14B115	10	3	1	1	1	82	1	TIME1	5	4	5	5	5	5	4	4	5	4	5	4	4	5	4	5	4	4	5	5	4	5	5	4	5	5	4	5	2	3	3	5
51A000	4	2	1	1	0	76	2	BASELINE	4	4	3	3	4	4	3	3	4	2	3	4	4	4	5	5	4	4	4	3	4	4	3	2	3	4	3	4	2	2	2	4
51A001	6	3	1	1	1	53	1	BASELINE	5	5	5	5	5	5	5	5	5	5	5	5	5	5	5	5	5	5	5	5	5	5	5	99	4	99	3	5	5	4	2	5
51A003	9	99	1	1	1	70	1	BASELINE	1	1	2	1	2	2	2	1	1	1	1	2	2	2	1	1	2	1	1	1	1	1	1	2	1	1	1	1	99	1	1	2
51A005	4	2	2	2	9	89	2	BASELINE	3	4	3	4	5	5	5	4	3	3	3	5	5	4	4	4	5	4	5	4	4	4	3	3	4	4	2	3	1	3	2	4
51A007	5	3	1	1	0	70	1	BASELINE	4	4	3	2	3	4	4	3	3	3	4	4	4	5	4	5	5	4	3	4	2	4	4	5	4	3	4	4	1	1	2	4
51A009	3	1	1	2	1	84	1	BASELINE	1	1	1	1	1	1	1	1	1	1	1	2	3	3	3	3	2	2	2	2	2	2	99	99	99	99	1	1	99	3	1	2
51A010	10	2	3	1	1	64	1	BASELINE	1	2	2	2	2	2	1	1	1	1	1	2	2	2	2	2	99	99	99	99	99	99	99	99	99	99	99	99	99	99	99	99
51A011	7	99	1	1	0	85	2	BASELINE	5	5	5	4	5	5	5	5	5	5	5	5	5	5	5	5	5	4	4	4	4	4	4	5	5	4	4	4	4	2	5	5
51A012	7	3	1	1	0	68	1	BASELINE	4	4	4	4	4	4	4	4	4	4	4	3	3	3	2	3	1	3	3	3	3	3	2	1	3	4	4	4	4	4	5	5
51A013	6	2	1	1	0	58	1	BASELINE	4	4	4	4	4	4	4	4	4	4	4	4	4	4	4	4	4	4	4	4	4	4	4	4	4	4	4	4	4	4	2	4
51A015	5	3	1	1	0	66	1	BASELINE	3	3	3	4	5	5	1	3	2	5	5	5	5	4	5	5	5	4	4	4	4	4	5	5	3	5	3	3	4	2	3	5
51A016	4	3	2	2	1	63	1	BASELINE	3	3	3	3	3	3	3	1	3	2	4	4	4	2	1	2	4	3	1	2	3	2	1	99	1	2	1	3	5	2	1	3
51A017	5	2	1	1	0	88	2	BASELINE	4	4	4	3	3	3	3	3	3	3	3	4	4	4	3	4	4	4	3	3	99	3	99	4	4	4	99	4	1	2	3	4
51A021	4	1	2	2	0	67	2	BASELINE	4	4	4	4	3	5	5	3	4	3	3	4	4	4	4	4	5	3	4	4	4	4	4	4	3	3	3	3	3	3	3	5
51A022	4	2	2	2	0	41	2	BASELINE	5	5	5	5	5	5	5	4	5	5	5	5	5	5	5	5	4	5	5	5	4	5	4	5	5	5	3	5	2	2	4	4
51A023	5	3	2	2	1	73	1	BASELINE	3	2	4	4	5	5	3	4	4	3	5	5	5	5	5	5	5	4	3	3	4	5	3	3	3	3	4	1	4	3	4	4
51A025	10	4	1	1	0	58	1	BASELINE	5	5	5	4	4	4	3	3	3	4	4	5	5	5	5	5	4	4	4	3	4	5	3	4	4	4	3	99	3	3	2	5
51A028		4	99	99	99		99	BASELINE	5	5	5	5	5	5	5	5	5	5	5	5	5	5	5	5	5	5	5	5	5	5	5	5	5	5	5	5	1	1	1	4
51A030	15	4	1	1	0	67	1	BASELINE	3	3	3	3	2	2	2	2	2	2	2	5	5	5	5	5	5	4	4	4	4	4	4	4	4	4	5	5	3	3	2	2
51A034	11	1	2	2	0	56	1	BASELINE	5	5	5	5	5	5	5	5	5	5	5	5	5	5	5	5	5	5	5	5	4	5	4	5	3	5	4	5	4	1	5	5
51A035	3	3	1	2	0	37	2	BASELINE	99	99	99	99	99	99	99	99	99	99	99	99	99	99	99	99	3	3	3	3	4	3	2	3	3	3	2	2	4	2	1	3
51A036	12	3	1	1	1	74	1	BASELINE	4	5	5	4	5	5	5	4	4	5	5	5	5	5	5	5	5	5	5	5	5	5	5	5	5	5	3	5	5	3	5	5
51A042	5	3	2	1	0	40	1	BASELINE	3	1	2	2	3	2	1	1	1	1	2	5	4	4	4	5	5	3	3	3	4	4	3	3	1	3	1	1	2	3	3	3
51A043	25	1	2	2	0	73	1	BASELINE	3	1	4	3	3	3	3	1	3	2	3	3	2	2	2	3	2	1	3	2	3	3	99	4	2	3	2	3	3	2	1	3
51A044	3	3	2	2	0	72	2	BASELINE	5	4	4	4	4	4	4	4	4	3	4	5	5	5	5	5	5	4	4	4	3	4	99	4	4	4	3	4	2	3	3	4
51A045	3	2	1	1	0	69	2	BASELINE	3	4	5	4	3	4	4	4	4	3	4	4	4	4	3	4	4	4	4	4	5	4	3	4	4	4	4	4	3	3	4	4
51A047	5	3	2	1	0	65	1	BASELINE	3	4	3	3	3	3	3	4	4	2	3	5	5	5	5	5	5	5	5	5	5	5	3	4	5	4	5	5	5	4	4	4
51A048	8	3	1	1	1	78	2	BASELINE	3	2	2	2	2	2	3	2	2	2	2	3	4	4	3	3	3	4	3	3	4	4	3	4	3	4	2	4	99	2	4	4
51A052	6	1	1	1	1	72	1	BASELINE	4	4	4	3	3	3	4	4	2	3	3	4	4	3	3	3	3	4	3	4	3	3	3	3	3	3	3	3	3	2	2	3
51A054	5	3	2	1	0	68	2	BASELINE	2	2	2	2	2	2	2	2	2	2	2	3	3	3	3	3	3	2	3	2	3	2	2	2	3	3	2	2	1	2	1	2
51A057	6	2	1	2	1	59	1	BASELINE	4	4	3	3	3	3	3	3	3	3	3	5	5	5	5	5	5	5	5	5	5	5	4	5	5	5	5	5	99	4	3	5
51A059	13	4	1	1	1	71	2	BASELINE	99	99	99	99	99	99	99	99	99	99	99	99	99	99	99	99	99	99	99	99	99	5	99	99	99	99	99	99	99	99	99	99
51A060	4	3	1	1	0	60	1	BASELINE	4	4	4	4	4	4	4	4	4	3	3	4	4	4	4	4	4	4	4	4	3	3	3	4	4	3	3	3	99	4	1	3
51A061	8	3	1	1	0	67	1	BASELINE	5	5	5	5	5	5	5	5	5	5	5	5	5	5	5	5	5	5	5	5	5	5	5	5	5	5	5	5	5	5	5	5
51A068	3	1	1	2	0	78	1	BASELINE	4	4	4	99	4	4	4	4	4	4	4	4	4	4	4	4	4	4	4	4	5	4	3	4	4	4	4	4	99	3	3	5
51A070	4	2	3	1	0	70	1	BASELINE	4	4	5	5	5	5	5	4	4	3	3	5	5	5	5	5	5	5	5	5	5	5	5	5	5	5	4	5	3	5	5	5
51A071	5	2	2	2	0	70	2	BASELINE	5	5	5	5	5	5	5	4	4	3	4	4	4	4	4	4	5	4	4	4	5	4	3	4	3	3	3	4	3	3	2	4
51A073	24	2	2	2	0	73	2	BASELINE	4	5	4	4	4	5	5	4	2	4	4	4	5	3	5	5	5	3	4	4	2	4	4	4	4	4	3	3	3	3	2	4
51A074	4	3	1	1	0	65	1	BASELINE	4	4	3	3	3	2	3	4	1	2	1	5	4	5	4	5	5	4	3	4	4	3	99	99	99	3	99	99	1	1	1	4
51A075	3	1	2	1	0	79	2	BASELINE	5	5	5	5	5	5	5	4	5	5	5	5	5	5	5	5	5	4	5	5	5	5	5	5	5	5	5	5	4	4	4	5
51A077	6	2	1	1	1	68	1	BASELINE	4	4	4	4	4	4	4	4	4	4	4	4	4	4	4	4	4	4	4	4	4	4	3	3	3	3	4	4	3	3	2	4
51A079	14	2	1	1	0	66	1	BASELINE	5	5	4	5	5	4	4	4	4	4	5	5	5	5	5	5	5	5	5	5	5	5	5	5	5	5	4	5	5	3	1	5
51A081	4	4	2	1	0	32	1	BASELINE	4	4	4	4	4	4	4	5	5	4	3	5	5	4	5	5	5	5	5	5	5	5	5	5	5	5	5	5	5	5	5	5
51A082	4	1	2	1	9	61	1	BASELINE	4	4	4	4	4	4	4	4	4	3	3	5	5	5	5	5	5	5	5	5	5	5	4	4	4	4	3	3	4	4	5	4
51A083	25	2	2	1	0	58	1	BASELINE	3	4	3	4	4	3	4	4	4	3	3	5	5	4	4	4	4	4	4	4	4	4	2	4	3	4	4	2	4	5	5	4
51A084	3	4	3	1	0	49	1	BASELINE	2	4	4	4	4	4	3	3	3	3	3	99	5	3	4	3	5	2	4	3	5	3	3	99	3	3	5	4	2	3	2	4
51A086	5	1	1	1	0	71	1	BASELINE	99	3	3	3	3	3	3	3	3	3	3	3	3	3	3	3	99	3	3	3	3	3	3	3	3	3	3	1	99	2	2	2
51A087	4	3	1	1	0	61	1	BASELINE	2	2	2	2	2	2	1	1	1	1	3	3	3	3	3	3	3	2	2	2	5	4	1	4	2	2	3	3	1	3	3	3
51A089	4	1	2	2	1	58	1	BASELINE	4	4	4	4	4	4	2	1	2	4	3	4	4	4	4	4	5	1	2	2	99	4	4	4	3	3	2	3	4	3	1	4
51A092	3	4	2	1	0	69	2	BASELINE	2	3	3	5	5	5	2	1	2	1	3	4	4	4	4	4	4	1	4	99	99	99	3	99	1	4	4	2	99	1	4	3
51A095	4	3	2	1	0	37	1	BASELINE	4	4	4	4	5	5	4	4	4	4	5	4	4	4	5	5	5	4	4	4	5	5	4	4	4	4	4	4	1	3	2	4
51A096	3	3	2	2	0	56	2	BASELINE	4	5	5	4	5	5	5	5	5	2	4	5	5	5	5	5	5	5	5	5	5	5	3	4	5	4	4	5	5	5	4	4
51B001	5	2	1	1	0	63	2	TIME1	4	4	4	4	4	4	4	4	4	4	4	5	5	5	5	5	4	4	4	4	4	4	5	5	5	5	5	5	1	1	5	5
51B003	6	4	2	1	0	56	1	TIME1	2	3	3	4	4	4	2	1	1	2	2	4	4	4	4	4	4	2	2	2	3	3	2	4	2	2	2	3	3	3	1	4
51B004	9	3	1	1	0	53	2	TIME1	4	4	4	5	5	5	4	5	5	4	5	4	5	5	5	5	5	5	4	4	5	4	5	5	4	5	4	4	3	3	4	5
51B006	4	3	2	1	0	60	2	TIME1	4	4	5	5	4	4	3	5	4	4	4	5	5	4	4	4	5	4	3	4	4	4	4	99	1	4	3	4	4	1	2	3
51B008	4	3	1	1	0	61	1	TIME1	5	5	5	5	5	5	5	5	5	4	5	5	5	5	5	5	5	5	5	5	5	5	5	5	5	5	5	5	5	4	4	5
51B014	10	4	1	1	0	61	2	TIME1	4	4	4	3	4	4	2	2	3	4	4	4	4	4	4	4	3	3	3	3	3	3	3	2	2	2	2	3	2	2	1	3
51B015	10	2	1	1	0	77	1	TIME1	4	4	4	4	4	4	4	4	4	4	4	5	5	5	5	5	5	5	5	5	5	5	4	4	3	3	3	3	99	3	4	5
51B018	13	3	1	1	0	72	1	TIME1	99	3	3	2	3	3	4	3	3	2	3	5	5	5	5	5	4	4	3	4	5	5	5	99	3	3	99	2	2	2	2	4
51B023	10	2	2	2	0	74	2	TIME1	5	5	5	5	5	5	4	4	5	5	5	5	5	5	5	5	5	5	5	5	5	5	5	5	4	4	5	5	3	5	3	5
51B025	3	2	2	2	0	69	2	TIME1	4	3	4	3	3	3	3	4	4	3	3	3	3	3	3	3	3	3	3	3	4	3	3	3	3	3	3	2	3	2	3	3
51B026	4	2	2	2	1	61	2	TIME1	4	4	4	5	5	5	3	5	4	4	4	5	5	5	5	5	5	4	4	4	5	5	4	4	4	99	4	4	1	3	3	4
51B028	4	3	2	1	1	70	1	TIME1	3	4	3	4	4	3	2	3	3	3	3	5	5	4	4	4	5	3	3	3	5	4	4	4	4	3	3	2	2	2	4	4
51B029	9	1	1	1	0	72	2	TIME1	4	4	5	4	4	4	4	4	4	5	5	5	5	5	4	5	4	4	4	4	3	4	4	4	4	4	2	4	3	99	4	4
51B031	5	2	1	2	0	70	2	TIME1	3	3	2	2	2	2	2	2	2	2	2	4	4	3	3	3	5	2	2	2	4	4	3	3	3	2	3	3	1	2	2	3
51B032	9	3	2	1	0	73	1	TIME1	4	5	4	5	4	5	4	5	5	3	4	5	5	4	4	5	5	4	4	4	5	4	5	5	5	5	3	4	5	5	2	5
51B033	7	1	1	1	1	83	1	TIME1	2	4	99	2	2	3	99	2	3	3	2	4	4	3	4	4	4	3	3	3	4	2	4	4	4	3	3	3	3	2	3	4
51B034	5	4	2	1	1	71	1	TIME1	4	4	3	3	4	4	3	4	4	99	4	4	4	3	4	4	4	4	4	4	3	4	99	3	4	4	4	4	4	3	2	4
51B036	7	3	2	1	0	90	2	TIME1	5	4	5	4	4	4	3	3	3	3	4	5	3	3	4	4	4	3	3	3	4	4	3	4	3	4	99	99	3	3	3	4
51B037	3	2	1	1	0	55	1	TIME1	5	5	5	5	5	5	5	5	5	1	1	5	5	5	5	5	5	5	5	5	5	5	5	5	5	5	4	3	5	5	5	5
51B038	7	4	2	2	0	69	1	TIME1	3	3	3	4	3	4	3	4	4	2	3	4	4	4	4	4	5	4	4	4	3	4	3	3	3	3	3	4	3	2	2	4
51B039	4	3	2	1	0	59	1	TIME1	2	1	2	2	2	2	2	2	1	1	2	4	4	3	3	3	3	3	2	3	4	2	4	2	3	2	1	1	99	3	2	3
51B041	13	1	2	1	0	60	1	TIME1	5	5	5	5	5	5	3	3	5	5	3	5	5	5	5	5	5	5	5	5	5	5	5	5	3	5	5	5	3	3	5	5
51B045	5	2	2	2	1	66	1	TIME1	2	3	1	2	2	2	2	3	3	2	3	3	3	2	2	3	4	3	3	3	3	2	1	2	3	3	2	2	3	2	1	1
51B051	6	2	2	2	1	65	2	TIME1	5	5	5	5	5	5	5	5	5	5	5	5	5	5	5	5	5	5	5	5	5	5	5	5	5	4	3	2	2	4	4	5
51B052	6	3	1	2	0	71	2	TIME1	3	3	2	2	2	2	2	1	1	2	2	3	2	2	2	2	3	2	2	2	2	2	4	99	1	1	2	2	99	2	3	3
51B054	17	3	1	1	0	77	2	TIME1	4	4	4	4	3	3	3	4	4	4	3	5	5	5	5	5	5	4	4	4	4	4	3	3	3	4	4	4	3	3	2	4
51B055	24	1	1	1	1	69	1	TIME1	4	4	3	3	3	3	2	2	3	2	2	5	5	5	5	5	5	4	4	4	2	4	3	4	5	3	4	4	1	2	3	4
51B056	4	3	2	2	0	48	2	TIME1	5	5	5	5	5	5	4	5	5	5	5	5	5	5	5	5	5	5	5	5	5	5	4	4	5	5	5	5	5	5	4	5
51B058	5	2	1	2	0	69	2	TIME1	5	4	4	5	5	5	3	3	3	4	4	4	4	4	4	4	4	4	4	4	3	4	3	4	4	4	99	99	3	3	2	4
51B059	9	2	2	1	0	73	2	TIME1	3	2	2	2	3	3	2	2	2	2	2	4	4	4	4	4	5	4	2	2	4	4	4	5	3	3	3	3	2	2	3	4
51B062	13	3	2	1	0	81	2	TIME1	4	3	3	3	3	3	3	2	3	3	3	3	4	3	3	3	4	2	4	3	4	3	4	3	3	3	3	3	2	3	2	4
51B063	12	1	2	1	0	60	1	TIME1	4	4	4	4	4	4	4	4	4	3	4	5	5	4	4	4	4	4	4	4	4	3	3	4	3	3	4	5	2	2	2	3
51B064	5	1	2	1	0	77	2	TIME1	3	3	3	3	3	3	3	2	2	2	3	3	3	3	3	3	3	2	2	2	2	2	3	3	2	2	2	4	99	99	2	3
51B065	21	3	2	2	1	75	2	TIME1	4	4	4	4	4	3	4	4	4	2	3	3	4	4	4	4	3	4	4	3	4	4	3	3	4	4	3	3	3	3	3	4
51B068	6	2	1	1	1	83	1	TIME1	4	4	4	4	3	3	4	3	4	3	3	4	5	5	5	5	4	3	3	3	2	3	3	4	2	1	2	2	1	2	3	4
51B070	4	3	2	2	1	81	1	TIME1	4	3	2	4	4	4	3	3	3	2	4	4	4	4	4	4	4	3	3	3	4	4	4	99	3	3	3	3	4	4	4	4
51B075	13	3	1	1	1	55	2	TIME1	4	4	3	3	3	3	3	3	4	3	3	3	3	3	3	2	3	4	3	3	4	3	2	3	3	3	4	4	2	3	2	4
51B079	6	1	1	2	0	66	2	TIME1	5	5	5	4	4	4	5	5	5	2	3	5	5	5	5	5	5	3	4	5	4	5	5	5	5	5	5	5	5	5	4	5
51B080	3	2	2	1	0	68	2	TIME1	5	5	4	5	4	4	4	3	4	4	5	5	5	3	4	4	5	4	4	3	5	5	4	4	4	4	4	5	5	5	4	5
51B081	3	4	2	2	0	60	1	TIME1	5	5	5	5	5	5	5	5	5	5	5	5	5	5	5	5	5	5	5	5	5	5	5	5	3	5	5	5	5	4	5	5
51B082	7	3	2	1	0	52	1	TIME1	2	2	2	2	3	2	1	1	1	2	2	3	3	3	3	3	3	2	3	2	2	2	3	2	2	1	1	1	2	2	2	2
51B083	5	2	2	1	0	70	2	TIME1	3	3	3	3	3	3	3	2	2	2	99	4	4	4	4	4	4	3	3	3	4	4	3	3	3	3	3	3	1	1	2	3
51B086	4	4	1	1	1	76	2	TIME1	3	99	1	3	3	2	1	1	1	1	1	5	5	5	4	4	4	2	2	1	3	3	2	3	1	3	2	1	3	2	3	4
51B087	5	3	1	1	0	76	1	TIME1	4	4	4	4	4	4	4	4	4	3	3	4	4	4	4	4	4	4	4	4	4	4	4	4	4	4	4	4	3	3	4	4
51B089	5	1	2	2	0	57	2	TIME1	4	4	4	4	4	4	2	4	4	3	2	5	5	4	5	5	99	5	5	5	5	5	5	3	2	4	3	3	1	2	4	5
51B090	6	2	2	2	0	59	2	TIME1	4	4	3	4	3	3	99	1	3	1	1	5	5	5	5	5	5	5	5	5	5	5	5	5	5	5	5	5	3	5	3	5
51B092	14	3	1	2	9	66	2	TIME1	5	5	5	5	5	5	5	5	5	5	5	5	5	5	5	5	5	5	5	5	5	5	5	5	5	5	5	5	5	5	2	5
51B095	5	2	2	2	0	76	2	TIME1	99	99	4	4	4	4	4	4	4	3	4	4	4	4	4	4	4	4	4	4	4	4	4	4	4	4	4	4	4	3	3	4
51B096	9	1	2	2	1	53	2	TIME1	4	4	5	5	5	5	4	4	5	5	5	5	5	5	5	5	5	5	5	5	5	5	4	5	5	2	4	4	2	3	4	4
51B097	3	1	1	1	0	80	2	TIME1	4	3	3	2	2	3	3	3	2	2	2	4	4	3	3	3	4	3	3	3	4	2	3	3	2	3	2	2	2	3	3	4
51B099	4	1	1	1	0	58	1	TIME1	4	4	4	5	5	4	4	4	4	4	3	5	5	5	5	5	5	4	4	4	4	5	5	5	5	5	2	3	1	3	4	5
51B100	4	2	2	2	1	65	2	TIME1	4	4	4	4	4	4	4	4	4	4	4	4	4	4	4	4	4	4	4	3	5	4	4	4	4	4	3	4	4	4	4	4
51B101	9	1	2	1	0	65	1	TIME1	3	3	3	4	4	4	4	3	3	2	3	5	4	4	4	4	5	4	4	4	3	4	4	5	4	4	4	4	2	2	3	5
51B102	4	1	2	2	0	84	2	TIME1	5	4	4	4	4	5	5	5	5	5	5	5	5	5	5	5	5	5	5	5	5	5	4	5	4	5	99	99	99	2	5	5
51B103	4	3	1	1	1	72	2	TIME1	3	3	3	3	3	3	2	2	3	3	3	4	4	4	3	4	5	3	3	3	4	4	3	3	3	3	3	3	2	3	2	3
51B105	6	99	2	2	1	74	2	TIME1
51B108	7	1	2	2	0	63	1	TIME1	5	5	5	5	5	5	5	4	5	4	4	5	5	5	5	5	5	5	5	5	5	5	5	5	5	5	5	5	1	3	5	5
51B115	5	2	2	2	0	62	2	TIME1	5	3	3	3	3	3	5	3	4	2	2	5	5	5	5	5	5	5	5	5	5	5	4	4	4	4	3	3	2	2	2	4
51B118	4	3	1	1	0	64	1	TIME1	5	5	5	5	5	5	5	5	5	5	5	5	5	5	5	5	5	5	5	5	5	5	5	99	5	5	5	5	3	4	3	5
51B120	5	4	2	2	0	48	2	TIME1	3	3	4	4	3	3	3	3	3	3	3	5	5	5	5	5	5	4	4	4	5	5	4	4	3	4	3	5	4	3	2	4
51B122	8	1	2	1	1	68	1	TIME1	3	3	3	3	3	3	3	3	3	3	3	4	4	4	4	4	4	4	4	4	4	4	4	4	3	3	3	3	3	3	4	4
51B123	4	4	2	2	0	58	2	TIME1	4	4	4	4	4	4	99	4	4	4	4	4	4	5	4	5	4	5	4	5	5	5	4	4	4	5	5	4	4	3	3	4
51B124	6	2	2	1	0	64	2	TIME1	4	4	4	5	4	4	4	4	4	3	3	4	5	5	5	5	4	4	4	4	5	4	5	4	4	3	3	3	2	1	2	4
51B127	3	3	1	1	0	53	1	TIME1	5	5	5	5	5	5	5	5	5	5	5	5	5	5	5	5	5	5	5	5	5	5	5	5	5	5	5	5	1	5	4	5
51B129	4	1	2	2	0	66	2	TIME1	5	4	1	4	3	3	3	3	4	4	5	5	5	3	3	3	5	5	4	5	5	5	5	4	4	4	4	5	5	3	3	5
51B131	4	3	2	2	0	58	1	TIME1	4	4	3	4	3	3	3	3	3	3	3	3	3	2	3	3	5	4	3	3	4	3	4	3	3	3	3	3	2	2	1	3
51B132	7	3	1	1	0	64	1	TIME1	3	99	4	5	5	4	4	4	4	5	5	5	5	5	5	5	5	5	5	5	5	5	5	5	5	5	4	5	2	4	4	4
51B134	6	4	1	1	0	57	1	TIME1	5	4	5	2	3	2	2	5	2	5	5	5	5	5	4	4	5	5	2	2	5	5	1	5	2	4	5	1	2	4	1	4
51B137	6	3	2	2	0	79	1	TIME1	3	3	4	4	4	4	3	3	3	3	3	3	3	4	4	4	3	3	3	3	4	4	4	3	3	3	3	4	3	3	2	4
51B138	6	2	1	1	0	61	2	TIME1	3	3	2	2	2	2	2	2	2	2	1	4	4	4	4	4	4	2	2	2	4	4	3	4	2	3	3	3	2	3	2	3
51B140	10	2	1	2	1	73	2	TIME1	3	3	3	2	2	2	1	2	2	2	2	3	3	3	3	2	3	1	2	2	2	2	99	99	1	1	2	2	2	1	2	2
51B141	5	2	2	2	1	70	2	TIME1	5	5	5	5	5	5	5	4	5	5	5	5	5	5	5	5	5	4	5	5	5	5	4	5	5	5	4	5	1	3	5	5
51B142	9	3	2	1	0	62	1	TIME1	4	3	4	2	3	3	3	3	3	4	3	3	3	2	3	3	4	4	4	4	4	4	4	3	4	4	3	3	3	3	2	2
51B143	5	1	1	1	1	79	1	TIME1	4	3	3	3	3	4	3	4	4	3	2	3	4	4	4	4	4	4	4	4	3	4	3	3	3	4	4	4	3	3	4	5
51B144	6	2	1	1	1	76	1	TIME1	3	2	2	2	2	3	2	1	2	3	2	4	3	2	2	3	3	2	3	2	2	99	4	4	2	2	1	2	1	1	1	3
51B145	17	3	1	1	0	82	2	TIME1	5	5	5	5	5	5	5	5	5	4	4	5	5	5	5	5	5	5	5	5	5	5	5	5	5	5	5	5	99	5	5	5
51B146	3	3	2	2	0	59	1	TIME1	3	3	3	3	3	3	3	3	3	2	2	5	5	5	5	5	5	5	5	5	5	4	5	5	5	1	4	4	4	3	1	4
51B147	1	3	2	2	0	64	2	TIME1	5	5	3	3	3	2	3	3	3	3	3	5	4	4	4	4	5	5	4	4	4	4	3	4	3	2	4	5	4	3	3	5
51B148	4	2	2	2	0	63	2	TIME1	5	5	5	5	5	5	5	5	5	3	3	5	5	5	5	5	5	99	99	4	4	4	5	5	5	5	4	5	1	2	2	5
51B149	7	1	2	2	1	70	2	TIME1	5	3	3	2	2	2	2	3	2	2	4	3	3	4	4	4	4	4	5	4	5	4	3	4	4	4	3	2	5	3	3	4
51B151	3	2	1	2	0	68	2	TIME1	5	5	3	3	3	4	3	2	4	4	4	5	5	3	3	4	5	4	4	4	4	4	4	3	2	1	1	1	1	1	1	2
51B155	11	1	2	2	1	81	1	TIME1	4	4	2	4	5	5	5	4	5	4	3	4	4	3	4	4	4	3	99	3	4	3	3	4	4	4	3	4	3	2	4	5
51B156	5	4	2	2	1	53	2	TIME1	4	4	3	4	3	4	3	3	4	3	4	3	4	3	3	4	4	3	3	3	4	4	4	3	3	3	3	3	2	2	2	3
51B157	20	2	1	1	0	65	1	TIME1	5	5	5	5	5	5	5	5	5	5	5	5	5	5	5	5	5	5	5	5	5	5	5	5	5	5	5	5	5	3	5	5
51B158	5	3	1	1	0	70	2	TIME1	3	3	3	2	2	2	3	1	2	4	3	5	5	3	3	3	4	3	3	4	2	2	2	5	4	3	3	4	1	2	2	4
51B160	7	3	1	1	0	63	1	TIME1	1	1	2	2	2	2	1	1	1	2	1	5	5	5	5	5	3	3	3	4	4	5	5	3	99	2	1	1	5	2	2	4
51B161	6	2	1	1	0	69	2	TIME1	3	3	3	3	2	2	3	2	2	3	2	4	4	2	3	2	4	3	3	3	3	3	4	3	3	4	2	3	2	2	1	3
51B162	14	1	2	1	0	75	1	TIME1	4	4	3	4	4	3	3	5	4	4	4	5	4	4	4	4	4	4	4	99	2	4	4	5	4	5	5	5	3	4	4	5
51B164	3	2	1	1	0	82	2	TIME1	4	3	3	3	4	4	4	3	3	4	3	4	4	4	5	5	4	2	2	2	4	4	3	4	3	3	3	4	4	3	4	4
51B165	3	3	2	1	0	61	2	TIME1	5	5	5	5	5	5	5	5	5	4	5	5	5	5	5	5	5	5	5	5	5	5	5	5	5	5	5	4	5	4	4	5
51B167	19	2	1	1	0	89	2	TIME1	4	3	5	3	5	5	3	2	2	2	4	4	4	3	4	4	5	3	3	3	5	4	3	3	1	1	3	2	5	3	2	3
51B168	8	1	1	1	0	66	1	TIME1	5	4	4	4	4	4	4	4	4	4	4	4	4	4	4	4	4	4	3	99	4	4	4	4	4	4	2	4	3	4	2	4
51B171	6	1	1	1	0	62	2	TIME1	4	5	4	4	4	4	5	4	5	4	4	4	5	5	4	4	4	3	4	4	4	4	4	4	4	4	4	5	4	4	4	5
51B173	5	3	2	1	0	62	1	TIME1	4	3	4	4	4	3	3	3	3	2	2	5	5	5	5	5	5	5	5	4	4	4	4	3	4	3	3	4	4	2	2	4
51B174	5	1	1	1	0	57	2	TIME1	5	5	5	5	5	5	3	5	5	5	5	5	5	5	5	5	5	5	5	5	5	5	5	5	5	5	5	5	5	5	5	5
51B175	10	2	2	1	1	63	2	TIME1	5	5	5	5	5	5	5	5	5	5	5	5	5	5	5	5	5	5	5	5	5	5	5	5	5	5	5	5	5	5	5	5
51B177	4	4	1	1	0	63	1	TIME1	3	4	3	5	4	4	4	4	4	4	4	4	4	4	4	4	4	4	4	4	4	4	5	5	4	4	4	4	4	4	3	5
51B179	7	1	1	1	0	79	2	TIME1	4	3	3	2	3	2	1	1	2	3	3	4	3	3	2	3	4	2	2	2	4	3	4	4	2	2	2	3	2	2	3	3
51B180	4	2	2	2	0	67	2	TIME1	4	5	5	5	4	4	4	3	3	3	3	4	4	4	4	4	4	4	4	4	5	4	3	3	4	4	4	5	1	3	3	4
51B181	5	1	1	1	0	73	2	TIME1	4	4	4	4	4	3	5	4	4	3	4	4	4	4	4	4	4	4	4	4	3	4	4	4	3	3	3	3	2	4	3	4
51B182	4	3	1	1	0	77	1	TIME1	5	5	5	5	5	5	5	5	5	5	5	5	5	5	5	5	5	5	5	5	5	5	5	5	5	5	5	5	1	5	5	5
51B183	7	3	2	1	1	63	1	TIME1	4	4	4	4	4	4	4	4	5	99	4	3	4	4	4	4	4	4	4	4	4	4	3	4	4	4	4	4	3	3	2	5
51B186	4	4	2	2	0	64	2	TIME1	5	5	5	5	5	5	5	5	5	5	5	5	5	5	5	5	5	5	5	5	5	5	5	5	5	5	5	5	5	4	5	5
51B187	4	2	2	1	1	60	2	TIME1	4	4	4	5	4	5	4	4	4	4	4	5	4	4	5	5	4	4	5	4	4	4	4	4	4	5	4	4	3	3	4	4
51B188	4	4	2	2	0	67	1	TIME1	5	5	5	5	5	5	5	5	5	5	5	5	5	5	5	5	5	5	5	5	4	5	4	4	5	5	4	5	5	4	4	5
54A001	6	1	1	1	0	70	2	BASELINE	3	4	5	5	4	5	3	3	3	3	4	4	4	4	5	5	3	3	2	3	2	3	3	3	3	4	2	3	2	2	2	4
54A002	4	2	1	1	0	45	2	BASELINE	2	2	2	2	2	2	2	2	2	2	2	5	3	3	5	5	5	3	3	3	5	5	4	5	4	4	2	3	2	3	1	4
54A004	7	1	1	1	1	76	1	BASELINE	5	4	4	4	4	5	4	3	4	3	3	5	5	5	4	5	5	4	4	4	5	5	4	5	4	5	4	4	99	2	5	5
54A008	3	2	1	1	1	72	2	BASELINE	4	4	4	5	4	5	4	4	4	4	5	5	5	4	4	5	5	4	5	4	4	5	4	4	4	4	4	4	4	4	4	4
54A011	5	2	2	1	1	49	1	BASELINE	4	4	4	4	4	3	4	4	4	4	4	4	3	3	4	4	4	4	4	4	4	4	3	3	3	4	4	4	4	4	2	4
54A012	8	2	1	1	0	71	1	BASELINE	5	5	3	3	4	4	4	4	4	99	99	4	99	99	99	99	99	99	99	99	99	99	99	99	99	99	99	99	99	99	99	99
54A013	13	4	1	1	0	64	1	BASELINE	3	3	1	2	99	99	2	2	1	2	2	2	1	1	1	1	1	1	1	1	2	2	1	1	3	3	2	2	1	3	1	1
54A016	4	3	1	1	1	68	1	BASELINE	5	5	5	5	5	5	5	5	5	3	3	5	5	5	5	5	5	5	5	5	4	4	3	4	4	3	3	3	3	4	1	5
54A017	3	4	2	1	0	50	1	BASELINE	4	4	4	3	3	2	2	1	3	3	2	4	4	4	3	3	3	3	3	3	2	2	1	3	1	3	1	2	3	3	1	3
54A021	4	2	1	1	1	69	1	BASELINE	4	4	5	5	4	5	5	5	5	3	4	5	4	4	4	5	4	4	4	4	3	3	4	5	5	5	4	5	4	3	2	5
54A022	4	4	2	2	0	51	1	BASELINE	4	4	3	4	4	4	5	4	4	3	4	5	5	4	5	5	5	4	4	5	4	5	4	3	4	4	4	5	5	5	3	4
54A024	5	2	1	1	0	85	1	BASELINE	4	5	99	99	3	4	2	99	3	2	2	3	4	3	3	2	3	3	99	3	3	3	3	3	3	99	3	99	2	2	3	4
54A026	8	4	1	1	0	76	2	BASELINE	5	4	5	5	5	5	5	4	4	3	3	4	4	4	4	4	5	4	4	4	4	4	5	3	4	3	2	4	2	4	3	5
54A028	3	2	2	2	0	73	2	BASELINE	5	5	5	4	5	5	4	4	4	3	3	5	5	5	5	5	5	4	4	4	3	5	4	99	4	1	2	4	2	4	4	5
54A029								BASELINE	4	3	4	4	4	4	3	2	2	3	4	4	4	4	5	5	5	3	2	2	4	5	2	5	3	2	99	99	2	4	1	4
54A030	7	3	1	1	0	89	2	BASELINE	4	5	5	4	5	4	5	4	4	5	5	4	4	5	4	5	4	4	4	3	4	4	3	4	3	3	2	4	3	3	2	4
54A034	5	4	2	1	0	70	2	BASELINE	5	5	99	4	5	4	5	5	5	5	5	5	5	4	4	4	5	5	5	5	5	5	4	99	99	5	5	5	4	99	99	5
54A035	13	2	1	2	0	65	2	BASELINE	5	5	5	5	5	5	5	5	5	5	5	5	5	5	5	5	5	5	5	5	5	5	5	5	5	5	5	5	5	5	5	5
54A037	21	1	1	1	1	69	1	BASELINE	5	5	5	5	5	5	5	4	5	4	4	4	4	4	5	5	4	4	4	4	4	4	4	99	4	5	4	4	2	2	4	5
54A038	18	1	1	1	0	66	2	BASELINE	4	4	4	4	4	3	2	2	4	3	2	5	5	5	5	5	5	5	5	4	5	3	3	99	4	4	4	2	2	2	1	3
54A039	8	1	1	1	1	75	1	BASELINE	4	4	4	4	4	5	4	3	4	4	4	4	4	5	5	5	4	4	4	4	4	5	4	4	4	4	3	4	4	3	4	5
54A040	9	4	1	1	1	85	1	BASELINE	5	5	5	4	5	5	5	5	5	5	5	5	5	5	5	5	5	5	5	5	5	5	5	5	5	5	5	5	99	99	5	5
54A041	5	3	1	1	0	76	2	BASELINE	4	4	4	4	4	4	4	4	4	3	4	5	5	5	5	5	5	5	5	5	5	5	4	4	4	5	4	4	5	5	5	5
54A042	3	2	1	1	1	79	1	BASELINE	5	5	5	5	4	4	4	5	5	4	4	5	5	5	5	5	5	5	5	5	5	5	3	3	4	5	5	5	3	4	4	5
54A045	5	1	2	1	1	69	1	BASELINE	3	3	99	99	3	2	3	1	3	3	2	4	3	3	3	3	4	4	3	3	3	3	3	3	3	3	4	4	3	3	1	3
54A046	4	2	2	2	0	70	2	BASELINE	99	99	99	99	99	99	99	99	99	99	99	99	99	99	99	99	4	5	4	4	4	3	3	3	4	4	3	3	3	3	3	4
54A047	7	1	1	2	0	72	1	BASELINE	5	5	4	4	5	5	3	3	4	3	4	5	4	4	5	5	5	4	4	99	5	4	4	5	4	5	4	5	2	4	4	5
54A049	4	1	1	2	0	82	2	BASELINE	4	4	4	3	5	5	4	3	3	4	4	5	5	5	5	5	5	4	4	4	4	4	4	5	5	5	4	4	4	4	4	5
54A050	4	1	1	2	0	70	2	BASELINE	4	2	3	4	3	4	3	2	3	3	3	4	4	4	4	4	4	3	3	3	4	4	4	4	3	3	3	2	4	3	2	3
54A051	12	3	1	1	0	72	2	BASELINE	5	5	5	5	5	5	5	4	5	5	5	5	5	5	5	5	5	4	5	5	4	5	3	4	5	4	3	4	2	3	3	4
54A052	25	3	1	2	0	62	2	BASELINE	3	3	3	4	3	3	3	3	3	4	4	4	4	4	5	4	4	3	3	3	5	4	3	4	4	2	2	2	3	3	4	4
54A054	3	1	1	1	1	79	1	BASELINE	4	4	3	3	3	3	3	3	3	3	3	4	4	4	5	5	4	3	3	3	4	4	3	4	4	4	3	3	99	3	3	5
54A055	13	1	1	1	0	63	1	BASELINE	4	99	2	3	3	3	99	3	3	3	3	3	3	2	3	3	3	3	3	3	3	3	3	3	3	3	1	3	1	1	1	3
54A057	16	1	2	1	0	69	1	BASELINE	3	3	99	3	5	5	3	3	3	2	3	3	4	99	5	5	3	3	3	3	4	3	2	2	3	2	4	3	3	2	1	4
54A058	4	3	1	1	0	76	2	BASELINE	3	3	4	4	4	3	3	3	3	3	3	4	3	3	3	3	4	4	3	3	4	4	3	3	4	4	4	4	1	3	1	3
54B002	4	2	2	2	0	29	2	TIME1	3	4	3	4	5	3	3	2	1	3	3	4	4	4	5	5	4	3	3	3	3	4	4	3	1	1	3	4	4	4	2	4
54B003	12	3	2	1	0	75	2	TIME1	5	4	3	4	5	5	3	2	3	5	3	5	5	5	5	5	5	3	3	3	3	3	3	5	99	3	5	5	3	1	3	4
54B008	13	1	1	1	0	60	1	TIME1	5	5	5	5	5	5	5	5	5	5	5	5	5	5	5	5	5	5	5	5	5	5	5	5	5	5	5	5	4	4	5	5
54B011	9	2	1	1	0	54	1	TIME1	3	3	3	3	3	3	3	3	3	4	4	3	3	3	3	3	3	3	3	3	2	3	3	3	3	3	3	3	3	3	3	3
54B012	4	2	1	1	0	56	2	TIME1	4	2	1	4	3	3	2	3	2	3	4	4	4	3	3	3	4	3	3	3	4	3	2	99	3	3	99	99	99	99	2	4
54B013	7	3	1	1	0	69	2	TIME1	5	5	5	5	5	5	5	4	5	4	4	4	4	5	5	5	4	4	5	4	5	5	4	4	4	5	5	4	2	4	4	5
54B015	7	99	2	1	0	72	2	TIME1
54B017	3	4	1	1	0	71	2	TIME1	5	5	4	5	5	4	4	4	4	4	4	4	4	3	3	4	4	4	3	3	5	4	3	5	4	4	4	4	2	4	2	4
54B018	11	2	1	1	0	77	2	TIME1	3	4	4	4	4	4	4	3	4	3	3	5	5	5	5	5	5	3	3	3	5	5	2	3	3	3	3	3	2	4	3	4
54B019	4	1	1	1	0	62	1	TIME1	4	4	2	3	3	3	3	4	4	3	3	5	5	5	5	5	5	5	5	5	5	5	4	4	4	4	4	5	4	4	4	4
54B020	5	3	1	1	1	71	2	TIME1	4	4	4	4	5	4	4	4	4	4	4	4	4	5	5	5	4	4	4	4	4	4	4	4	4	4	4	4	4	3	3	4
54B021	4	3	1	1	0	48	1	TIME1	4	3	2	4	3	3	2	2	3	3	3	4	4	3	4	4	4	3	3	3	4	4	3	2	2	3	2	2	3	3	1	4
54B023	7	4	1	1	0	65	2	TIME1	5	5	5	4	5	4	4	5	5	4	4	5	5	5	5	5	4	5	5	4	5	5	5	4	3	3	4	4	3	2	2	5
54B024	18	2	2	1	0	70	1	TIME1	3	3	3	3	3	3	3	3	3	2	3	3	3	3	3	3	3	3	3	3	2	3	2	3	2	3	2	2	1	2	2	3
54B025	4	2	2	1	0	67	2	TIME1	3	2	2	2	3	3	2	3	3	3	4	4	4	3	3	3	4	4	3	3	4	4	3	3	3	3	3	3	2	3	2	4
54B026	5	3	3	1	0	73	1	TIME1	4	4	4	4	4	4	4	4	4	4	4	5	5	5	5	5	5	5	5	5	4	5	4	4	4	4	4	4	1	4	4	5
54B027	4	3	1	2	1	66	2	TIME1	4	4	4	4	3	4	4	3	3	3	3	4	4	3	3	4	5	3	2	2	3	4	4	4	5	4	99	99	3	4	4	4
54B028	4	2	2	1	1	51	1	TIME1	5	5	5	5	5	5	5	5	5	5	5	5	5	5	5	5	5	5	5	5	5	5	4	4	5	5	4	5	5	4	4	5
54B029	4	3	2	1	0	59	1	TIME1	5	5	5	4	4	5	5	5	5	5	2	5	5	5	5	5	5	5	5	5	5	5	4	5	5	4	5	5	4	4	3	5
54B030	3	1	2	1	0	72	1	TIME1	5	5	4	5	5	5	4	5	5	4	5	5	5	5	5	5	5	4	4	4	4	4	4	4	5	5	4	4	4	4	4	4
54B032	4	4	2	1	0	66	2	TIME1	4	5	99	99	3	4	5	99	5	99	3	5	5	3	3	4	5	4	4	4	5	3	4	3	4	4	4	5	1	3	2	4
54B035	15	3	1	1	0	51	1	TIME1	4	4	4	4	4	4	4	4	4	4	4	4	4	4	4	4	4	4	4	4	4	4	3	3	3	4	4	3	3	3	2	4
54B037	5	3	2	1	0	55	1	TIME1	5	5	5	5	5	5	5	5	5	4	4	5	5	5	5	5	5	4	4	5	5	5	4	4	5	5	4	99	4	4	4	5
54B038	5	4	2	2	0	69	1	TIME1	5	5	5	5	5	5	5	5	5	4	5	5	5	5	5	5	5	5	5	5	5	5	4	5	5	5	5	5	2	2	4	5
54B039	9	3	1	1	0	76	1	TIME1	3	4	2	3	2	2	2	2	2	1	1	4	4	4	4	4	5	4	4	4	4	4	3	5	4	4	1	4	4	3	4	4
54B041	10	3	1	1	1	68	1	TIME1	4	4	4	4	4	4	4	4	4	3	3	3	3	3	3	3	4	4	4	4	3	3	3	3	4	3	3	3	2	3	1	3
54B042	4	3	1	1	1	72	1	TIME1	5	5	4	3	5	5	5	5	4	4	4	5	5	5	5	5	5	5	5	5	5	4	5	5	3	4	4	5	99	1	4	5
54B043	5	1	1	1	1	84	2	TIME1	5	5	5	5	5	5	5	5	5	5	5	5	5	5	5	5	5	5	5	5	5	5	5	5	5	5	5	5	5	5	5	5
54B044	9	1	1	1	0	71	2	TIME1	4	4	3	3	4	3	3	3	3	2	2	4	5	4	4	4	4	4	4	4	4	4	4	5	4	4	3	3	1	2	3	3
54B045	7	3	1	1	0	64	2	TIME1	5	5	3	3	5	5	5	5	5	5	5	5	5	4	4	5	4	5	4	4	5	5	4	4	5	5	4	4	2	3	4	5
54B047	4	3	1	2	0	58	2	TIME1	5	4	5	4	4	4	4	5	5	3	3	5	4	5	4	5	5	4	4	4	5	4	3	3	3	4	2	4	4	4	4	4
54B048	7	3	1	1	1	85	2	TIME1	4	4	4	5	4	4	3	4	4	3	4	5	5	4	4	4	5	4	4	4	4	4	3	3	3	2	3	2	4	2	4	4
54B050	3	3	1	1	0	68	2	TIME1	4	4	5	5	4	4	4	5	5	4	4	5	5	5	5	5	5	5	5	5	5	5	4	99	4	4	5	5	3	3	3	5
54B052	20	3	2	1	0	69	2	TIME1	3	3	1	2	99	2	3	2	4	4	3	4	4	1	1	2	1	3	3	4	4	3	2	1	4	4	3	3	3	1	3	3
54B053	11	2	1	1	0	41	1	TIME1	2	3	3	4	4	4	3	4	4	4	3	5	5	5	5	5	5	5	5	5	5	5	2	99	2	5	2	4	1	4	4	4
54B054	5	4	1	1	0	69	1	TIME1	5	5	5	5	5	5	5	5	5	5	5	5	5	2	2	5	5	5	5	5	2	2	2	5	99	3	5	99	2	1	1	5
54B055	13	4	1	1	0	71	2	TIME1	4	4	4	4	4	4	3	4	3	3	3	3	4	4	4	4	4	4	4	3	4	4	5	3	4	4	4	4	4	4	3	4
54B056	4	1	1	2	0	72	2	TIME1	99	99	99	99	99	99	99	99	99	99	99	5	5	5	5	5	4	3	2	2	4	4	2	3	2	3	2	3	99	2	1	3
54B057	12	1	1	1	0	72	1	TIME1	3	3	3	3	3	2	2	2	2	2	2	4	3	3	4	4	4	3	3	3	4	3	2	3	3	2	2	3	3	2	2	3
54B058	7	3	1	1	0	72	1	TIME1	3	3	3	3	3	3	2	3	3	3	3	4	4	4	4	4	4	2	4	3	4	4	2	3	3	4	3	4	3	3	1	3
54B060	7	3	1	1	1	85	2	TIME1	5	5	2	3	3	3	4	3	3	2	2	5	5	4	4	5	5	4	3	4	5	5	4	3	4	4	99	5	2	99	2	5
54B062	5	1	1	1	0	65	1	TIME1	4	4	4	4	4	4	4	4	4	4	4	4	4	4	4	4	5	4	4	4	4	4	4	4	4	4	4	4	2	2	4	4
54B064	10	1	1	1	0	69	1	TIME1	4	4	4	4	3	3	3	4	4	4	3	3	4	4	3	4	5	4	4	3	5	4	4	4	4	3	3	4	1	3	3	3
54B066	5	1	2	1	0	51	2	TIME1	5	5	5	5	5	5	5	5	5	5	5	5	5	5	5	5	5	5	5	5	5	5	5	4	5	5	5	5	4	4	5	5
54B069	3	4	2	2	0	56	2	TIME1	5	5	5	5	5	5	4	4	5	4	5	5	5	5	5	5	5	5	5	5	4	5	4	5	5	5	4	5	5	4	4	5
54B071	4	3	2	1	0	40	1	TIME1	4	3	4	5	3	4	3	3	3	2	3	3	3	4	2	3	4	3	3	3	5	4	1	3	3	4	2	3	5	4	4	4
54B072	4	3	1	1	0	66	2	TIME1	2	2	2	2	1	2	2	1	1	1	1	2	3	3	3	4	3	3	3	3	3	3	1	3	2	2	1	2	1	1	1	2
54B074	11	1	1	1	0	54	2	TIME1	5	4	4	5	3	5	5	4	5	5	5	5	5	5	5	5	5	5	5	5	3	5	4	5	4	5	2	4	4	5	4	5
54B077	3	3	1	1	0	70	1	TIME1	5	5	5	5	5	5	5	4	5	3	5	5	4	5	5	5	5	5	5	5	4	5	2	5	5	4	5	5	2	3	5	5
54B080	3	3	2	1	0	42	1	TIME1	5	5	5	5	5	5	5	5	5	3	4	5	5	5	5	5	5	5	5	5	4	5	4	5	5	5	5	4	2	2	4	5
54B081	4	3	1	1	0	50	2	TIME1	4	4	4	3	4	4	4	4	4	3	3	4	4	4	4	4	4	4	4	4	4	4	4	4	4	4	4	4	1	2	4	4
54B083		4	99	99	99		99	TIME1	5	5	5	5	5	5	5	5	5	5	5	5	5	5	5	5	5	5	5	5	5	5	5	5	5	5	5	5	5	5	5	5
54B085	4	3	1	1	0	64	2	TIME1	4	5	5	4	5	5	4	3	5	4	5	5	5	5	5	5	5	4	4	5	5	99	4	5	3	5	4	5	5	5	1	5
54B086	13	1	1	1	0	66	2	TIME1	4	4	4	3	3	3	4	4	4	3	3	5	5	5	5	5	5	5	5	5	5	5	4	4	4	4	4	4	4	4	5	5
